# Supplementary material for: The Valence Band Structure of the [Ni(Salen)] Complex: An Ultraviolet, Soft X-ray and Resonant Photoemission Spectroscopy Study
Source: Int J Mol Sci. 2022 Jun 1;23(11):6207. doi: 10.3390/ijms23116207 (PMC9181502; doi:10.3390/ijms23116207)
Supplement: Supplementary file 1 [file ijms-23-06207-s001.zip]

Archive with 1 entries (1 files):
- ijms-1722116-supplementary.pdf
